# Supplementary material for: JAK Inhibition Prevents Bone Loss and Reduces Inflammation in Experimental Periodontitis
Source: J Periodontal Res. 2025 Oct 3;60(10):1039–49. doi: 10.1111/jre.70042 (PMC12640214; doi:10.1111/jre.70042)
Supplement: Supplementary file 1 — Appendix S1: jre70042‐sup‐0001‐AppendixS1.zip. [file JRE-60-1039-s001.zip]

Archive with 2 entries (2 files):
- jre70042-sup-0002-Supinfo.docx
- jre70042-sup-0001-Figures.docx
